# Supplementary material for: R2DT is a framework for predicting and visualising RNA secondary structure using templates
Source: Nat Commun. 2021 Jun 9;12:3494. doi: 10.1038/s41467-021-23555-5 (PMC8190129; doi:10.1038/s41467-021-23555-5)
Supplement: Supplementary file 4 — Supplementary Data 1 [file 41467_2021_23555_MOESM4_ESM.zip]

Archive with 2,096 entries (2,093 files):
- R2DT Supplemetary Dataset/
- __MACOSX/._R2DT Supplemetary Dataset
- R2DT Supplemetary Dataset/.DS_Store
- __MACOSX/R2DT Supplemetary Dataset/._.DS_Store
- R2DT Supplemetary Dataset/rejected/
- __MACOSX/R2DT Supplemetary Dataset/._rejected
- R2DT Supplemetary Dataset/accepted/
- __MACOSX/R2DT Supplemetary Dataset/._accepted
- R2DT Supplemetary Dataset/rejected/gnl_ECOLI_RNA0_368.colored.svg
- __MACOSX/R2DT Supplemetary Dataset/rejected/._gnl_ECOLI_RNA0_368.colored.svg
- R2DT Supplemetary Dataset/rejected/gnl_ECOLI_serX_tRNA.colored.svg
- __MACOSX/R2DT Supplemetary Dataset/rejected/._gnl_ECOLI_serX_tRNA.colored.svg
- R2DT Supplemetary Dataset/rejected/URS000075D341.svg
- __MACOSX/R2DT Supplemetary Dataset/rejected/._URS000075D341.svg
- R2DT Supplemetary Dataset/rejected/URS0000193C7E.svg
- __MACOSX/R2DT Supplemetary Dataset/rejected/._URS0000193C7E.svg
- R2DT Supplemetary Dataset/rejected/gnl_ECOLI_SRAL_RNA.colored.svg
- __MACOSX/R2DT Supplemetary Dataset/rejected/._gnl_ECOLI_SRAL_RNA.colored.svg
- R2DT Supplemetary Dataset/rejected/gnl_ECOLI_serW_tRNA.colored.svg
- __MACOSX/R2DT Supplemetary Dataset/rejected/._gnl_ECOLI_serW_tRNA.colored.svg
- R2DT Supplemetary Dataset/rejected/URS00008E3A6E.svg
- __MACOSX/R2DT Supplemetary Dataset/rejected/._URS00008E3A6E.svg
- R2DT Supplemetary Dataset/rejected/gnl_ECOLI_C0730_RNA.colored.svg
- __MACOSX/R2DT Supplemetary Dataset/rejected/._gnl_ECOLI_C0730_RNA.colored.svg
- R2DT Supplemetary Dataset/rejected/URS000075DF00.svg
- __MACOSX/R2DT Supplemetary Dataset/rejected/._URS000075DF00.svg
- R2DT Supplemetary Dataset/rejected/gnl_ECOLI_RNA0_386.colored.svg
- __MACOSX/R2DT Supplemetary Dataset/rejected/._gnl_ECOLI_RNA0_386.colored.svg
- R2DT Supplemetary Dataset/rejected/gnl_ECOLI_RYEC_RNA.colored.svg
- __MACOSX/R2DT Supplemetary Dataset/rejected/._gnl_ECOLI_RYEC_RNA.colored.svg
- R2DT Supplemetary Dataset/rejected/URS000075E772.svg
- __MACOSX/R2DT Supplemetary Dataset/rejected/._URS000075E772.svg
- R2DT Supplemetary Dataset/rejected/gnl_ECOLI_RYED_RNA.colored.svg
- __MACOSX/R2DT Supplemetary Dataset/rejected/._gnl_ECOLI_RYED_RNA.colored.svg
- R2DT Supplemetary Dataset/rejected/gnl_ECOLI_SRAJ_RNA.colored.svg
- __MACOSX/R2DT Supplemetary Dataset/rejected/._gnl_ECOLI_SRAJ_RNA.colored.svg
- R2DT Supplemetary Dataset/rejected/gnl_ECOLI_RNA0_332.colored.svg
- __MACOSX/R2DT Supplemetary Dataset/rejected/._gnl_ECOLI_RNA0_332.colored.svg
- R2DT Supplemetary Dataset/rejected/gnl_ECOLI_RNPB_RNA.colored.svg
- __MACOSX/R2DT Supplemetary Dataset/rejected/._gnl_ECOLI_RNPB_RNA.colored.svg
- R2DT Supplemetary Dataset/rejected/URS000061A10B.svg
- __MACOSX/R2DT Supplemetary Dataset/rejected/._URS000061A10B.svg
- R2DT Supplemetary Dataset/rejected/URS0000005270.svg
- __MACOSX/R2DT Supplemetary Dataset/rejected/._URS0000005270.svg
- R2DT Supplemetary Dataset/rejected/URS00007142C3.svg
- __MACOSX/R2DT Supplemetary Dataset/rejected/._URS00007142C3.svg
- R2DT Supplemetary Dataset/rejected/gnl_ECOLI_serU_tRNA.colored.svg
- __MACOSX/R2DT Supplemetary Dataset/rejected/._gnl_ECOLI_serU_tRNA.colored.svg
- R2DT Supplemetary Dataset/rejected/gnl_ECOLI_RYGC_RNA.colored.svg
- __MACOSX/R2DT Supplemetary Dataset/rejected/._gnl_ECOLI_RYGC_RNA.colored.svg
- R2DT Supplemetary Dataset/rejected/URS00006BDF17.svg
- __MACOSX/R2DT Supplemetary Dataset/rejected/._URS00006BDF17.svg
- R2DT Supplemetary Dataset/rejected/URS00008E39C3.svg
- __MACOSX/R2DT Supplemetary Dataset/rejected/._URS00008E39C3.svg
- R2DT Supplemetary Dataset/rejected/URS00003DDA12.svg
- __MACOSX/R2DT Supplemetary Dataset/rejected/._URS00003DDA12.svg
- R2DT Supplemetary Dataset/accepted/URS0000A76E3A.svg
- __MACOSX/R2DT Supplemetary Dataset/accepted/._URS0000A76E3A.svg
- R2DT Supplemetary Dataset/accepted/URS000075B7EC.svg
- __MACOSX/R2DT Supplemetary Dataset/accepted/._URS000075B7EC.svg
- R2DT Supplemetary Dataset/accepted/URS00005D7632.svg
- __MACOSX/R2DT Supplemetary Dataset/accepted/._URS00005D7632.svg
- R2DT Supplemetary Dataset/accepted/URS000075A57C.svg
- __MACOSX/R2DT Supplemetary Dataset/accepted/._URS000075A57C.svg
- R2DT Supplemetary Dataset/accepted/URS000069573D.svg
- __MACOSX/R2DT Supplemetary Dataset/accepted/._URS000069573D.svg
- R2DT Supplemetary Dataset/accepted/URS00002901EC.svg
- __MACOSX/R2DT Supplemetary Dataset/accepted/._URS00002901EC.svg
- R2DT Supplemetary Dataset/accepted/URS00002E5E66.svg
- __MACOSX/R2DT Supplemetary Dataset/accepted/._URS00002E5E66.svg
- R2DT Supplemetary Dataset/accepted/URS000038803E.svg
- __MACOSX/R2DT Supplemetary Dataset/accepted/._URS000038803E.svg
- R2DT Supplemetary Dataset/accepted/URS000013899F.svg
- __MACOSX/R2DT Supplemetary Dataset/accepted/._URS000013899F.svg
- R2DT Supplemetary Dataset/accepted/URS000012964C.svg
- __MACOSX/R2DT Supplemetary Dataset/accepted/._URS000012964C.svg
- R2DT Supplemetary Dataset/accepted/URS0000451E99.svg
- __MACOSX/R2DT Supplemetary Dataset/accepted/._URS0000451E99.svg
- R2DT Supplemetary Dataset/accepted/URS00002EC433.svg
- __MACOSX/R2DT Supplemetary Dataset/accepted/._URS00002EC433.svg
- R2DT Supplemetary Dataset/accepted/URS0000481B37.svg
- __MACOSX/R2DT Supplemetary Dataset/accepted/._URS0000481B37.svg
- R2DT Supplemetary Dataset/accepted/URS00006F4537.svg
- __MACOSX/R2DT Supplemetary Dataset/accepted/._URS00006F4537.svg
- R2DT Supplemetary Dataset/accepted/gnl_ECOLI_RNA0_395.colored.svg
- __MACOSX/R2DT Supplemetary Dataset/accepted/._gnl_ECOLI_RNA0_395.colored.svg
- R2DT Supplemetary Dataset/accepted/URS0000103047.svg
- __MACOSX/R2DT Supplemetary Dataset/accepted/._URS0000103047.svg
- R2DT Supplemetary Dataset/accepted/URS000050BD61.svg
- __MACOSX/R2DT Supplemetary Dataset/accepted/._URS000050BD61.svg
- R2DT Supplemetary Dataset/accepted/URS00003ACFC1.svg
- __MACOSX/R2DT Supplemetary Dataset/accepted/._URS00003ACFC1.svg
- R2DT Supplemetary Dataset/accepted/URS0000429B3F.svg
- __MACOSX/R2DT Supplemetary Dataset/accepted/._URS0000429B3F.svg
- R2DT Supplemetary Dataset/accepted/URS000075EC78.svg
- __MACOSX/R2DT Supplemetary Dataset/accepted/._URS000075EC78.svg
- R2DT Supplemetary Dataset/accepted/URS00000A3335.svg
- __MACOSX/R2DT Supplemetary Dataset/accepted/._URS00000A3335.svg
- R2DT Supplemetary Dataset/accepted/URS000064D54F.svg
- __MACOSX/R2DT Supplemetary Dataset/accepted/._URS000064D54F.svg
- R2DT Supplemetary Dataset/accepted/gnl_ECOLI_RYEE_RNA.colored.svg
- __MACOSX/R2DT Supplemetary Dataset/accepted/._gnl_ECOLI_RYEE_RNA.colored.svg
- R2DT Supplemetary Dataset/accepted/URS000057460D.svg
- __MACOSX/R2DT Supplemetary Dataset/accepted/._URS000057460D.svg
- R2DT Supplemetary Dataset/accepted/URS00006EED37.svg
- __MACOSX/R2DT Supplemetary Dataset/accepted/._URS00006EED37.svg
- R2DT Supplemetary Dataset/accepted/URS000075DEE9.svg
- __MACOSX/R2DT Supplemetary Dataset/accepted/._URS000075DEE9.svg
- R2DT Supplemetary Dataset/accepted/URS0000650B1E.svg
- __MACOSX/R2DT Supplemetary Dataset/accepted/._URS0000650B1E.svg
- R2DT Supplemetary Dataset/accepted/URS00006A65B9.svg
- __MACOSX/R2DT Supplemetary Dataset/accepted/._URS00006A65B9.svg
- R2DT Supplemetary Dataset/accepted/URS00006C8A51.svg
- __MACOSX/R2DT Supplemetary Dataset/accepted/._URS00006C8A51.svg
- R2DT Supplemetary Dataset/accepted/URS000075D592.svg
- __MACOSX/R2DT Supplemetary Dataset/accepted/._URS000075D592.svg
- R2DT Supplemetary Dataset/accepted/URS00001696A6.svg
- __MACOSX/R2DT Supplemetary Dataset/accepted/._URS00001696A6.svg
- R2DT Supplemetary Dataset/accepted/gnl_ECOLI_metT_tRNA-B-Met.colored.svg
- __MACOSX/R2DT Supplemetary Dataset/accepted/._gnl_ECOLI_metT_tRNA-B-Met.colored.svg
- R2DT Supplemetary Dataset/accepted/URS00006CC2CC.svg
- __MACOSX/R2DT Supplemetary Dataset/accepted/._URS00006CC2CC.svg
- R2DT Supplemetary Dataset/accepted/URS000052A1C9.svg
- __MACOSX/R2DT Supplemetary Dataset/accepted/._URS000052A1C9.svg
- R2DT Supplemetary Dataset/accepted/URS00004F2BDE.svg
- __MACOSX/R2DT Supplemetary Dataset/accepted/._URS00004F2BDE.svg
- R2DT Supplemetary Dataset/accepted/gnl_ECOLI_serV_tRNA-B-Ser.colored.svg
- __MACOSX/R2DT Supplemetary Dataset/accepted/._gnl_ECOLI_serV_tRNA-B-Ser.colored.svg
- R2DT Supplemetary Dataset/accepted/gnl_ECOLI_SRAD_RNA.colored.svg
- __MACOSX/R2DT Supplemetary Dataset/accepted/._gnl_ECOLI_SRAD_RNA.colored.svg
- R2DT Supplemetary Dataset/accepted/URS000002FDBC.svg
- __MACOSX/R2DT Supplemetary Dataset/accepted/._URS000002FDBC.svg
- R2DT Supplemetary Dataset/accepted/URS000011E0DE.svg
- __MACOSX/R2DT Supplemetary Dataset/accepted/._URS000011E0DE.svg
- R2DT Supplemetary Dataset/accepted/URS0000C8E9E9.svg
- __MACOSX/R2DT Supplemetary Dataset/accepted/._URS0000C8E9E9.svg
- R2DT Supplemetary Dataset/accepted/URS00006EB848.svg
- __MACOSX/R2DT Supplemetary Dataset/accepted/._URS00006EB848.svg
- R2DT Supplemetary Dataset/accepted/URS00006D4584.svg
- __MACOSX/R2DT Supplemetary Dataset/accepted/._URS00006D4584.svg
- R2DT Supplemetary Dataset/accepted/URS000012396D.svg
- __MACOSX/R2DT Supplemetary Dataset/accepted/._URS000012396D.svg
- R2DT Supplemetary Dataset/accepted/URS0000624B2D.svg
- __MACOSX/R2DT Supplemetary Dataset/accepted/._URS0000624B2D.svg
- R2DT Supplemetary Dataset/accepted/URS0000C8E9E8.svg
- __MACOSX/R2DT Supplemetary Dataset/accepted/._URS0000C8E9E8.svg
- R2DT Supplemetary Dataset/accepted/gnl_ECOLI_asnV_tRNA-E-Asn.colored.svg
- __MACOSX/R2DT Supplemetary Dataset/accepted/._gnl_ECOLI_asnV_tRNA-E-Asn.colored.svg
- R2DT Supplemetary Dataset/accepted/URS0000693544.svg
- __MACOSX/R2DT Supplemetary Dataset/accepted/._URS0000693544.svg
- R2DT Supplemetary Dataset/accepted/URS0000656AFD.svg
- __MACOSX/R2DT Supplemetary Dataset/accepted/._URS0000656AFD.svg
- R2DT Supplemetary Dataset/accepted/URS000046CCFB.svg
- __MACOSX/R2DT Supplemetary Dataset/accepted/._URS000046CCFB.svg
- R2DT Supplemetary Dataset/accepted/URS00006C6310.svg
- __MACOSX/R2DT Supplemetary Dataset/accepted/._URS00006C6310.svg
- R2DT Supplemetary Dataset/accepted/gnl_ECOLI_CSRB_RNA.colored.svg
- __MACOSX/R2DT Supplemetary Dataset/accepted/._gnl_ECOLI_CSRB_RNA.colored.svg
- R2DT Supplemetary Dataset/accepted/URS000061F57C.svg
- __MACOSX/R2DT Supplemetary Dataset/accepted/._URS000061F57C.svg
- R2DT Supplemetary Dataset/accepted/URS0000294E00.svg
- __MACOSX/R2DT Supplemetary Dataset/accepted/._URS0000294E00.svg
- R2DT Supplemetary Dataset/accepted/gnl_ECOLI_RNA0_163.colored.svg
- __MACOSX/R2DT Supplemetary Dataset/accepted/._gnl_ECOLI_RNA0_163.colored.svg
- R2DT Supplemetary Dataset/accepted/URS0000185C0B.svg
- __MACOSX/R2DT Supplemetary Dataset/accepted/._URS0000185C0B.svg
- R2DT Supplemetary Dataset/accepted/URS00003D5684.svg
- __MACOSX/R2DT Supplemetary Dataset/accepted/._URS00003D5684.svg
- R2DT Supplemetary Dataset/accepted/URS000069C4EF.svg
- __MACOSX/R2DT Supplemetary Dataset/accepted/._URS000069C4EF.svg
- R2DT Supplemetary Dataset/accepted/URS000002084A.svg
- __MACOSX/R2DT Supplemetary Dataset/accepted/._URS000002084A.svg
- R2DT Supplemetary Dataset/accepted/gnl_ECOLI_thrV_tRNA-B-Thr.colored.svg
- __MACOSX/R2DT Supplemetary Dataset/accepted/._gnl_ECOLI_thrV_tRNA-B-Thr.colored.svg
- R2DT Supplemetary Dataset/accepted/URS000075D829.svg
- __MACOSX/R2DT Supplemetary Dataset/accepted/._URS000075D829.svg
- R2DT Supplemetary Dataset/accepted/URS00007578A8.svg
- __MACOSX/R2DT Supplemetary Dataset/accepted/._URS00007578A8.svg
- R2DT Supplemetary Dataset/accepted/URS000067AC87.svg
- __MACOSX/R2DT Supplemetary Dataset/accepted/._URS000067AC87.svg
- R2DT Supplemetary Dataset/accepted/URS000075DF75.svg
- __MACOSX/R2DT Supplemetary Dataset/accepted/._URS000075DF75.svg
- R2DT Supplemetary Dataset/accepted/gnl_ECOLI_RRFA_RRNA-d.5.b.E.coli.colored.svg
- __MACOSX/R2DT Supplemetary Dataset/accepted/._gnl_ECOLI_RRFA_RRNA-d.5.b.E.coli.colored.svg
- R2DT Supplemetary Dataset/accepted/URS00007E3365.svg
- __MACOSX/R2DT Supplemetary Dataset/accepted/._URS00007E3365.svg
- R2DT Supplemetary Dataset/accepted/URS0000633321.svg
- __MACOSX/R2DT Supplemetary Dataset/accepted/._URS0000633321.svg
- R2DT Supplemetary Dataset/accepted/URS00006E38EC.svg
- __MACOSX/R2DT Supplemetary Dataset/accepted/._URS00006E38EC.svg
- R2DT Supplemetary Dataset/accepted/URS00006560DC.svg
- __MACOSX/R2DT Supplemetary Dataset/accepted/._URS00006560DC.svg
- R2DT Supplemetary Dataset/accepted/URS00005BBB0D.svg
- __MACOSX/R2DT Supplemetary Dataset/accepted/._URS00005BBB0D.svg
- R2DT Supplemetary Dataset/accepted/URS0000130A5F.svg
- __MACOSX/R2DT Supplemetary Dataset/accepted/._URS0000130A5F.svg
- R2DT Supplemetary Dataset/accepted/URS00003C9A26.svg
- __MACOSX/R2DT Supplemetary Dataset/accepted/._URS00003C9A26.svg
- R2DT Supplemetary Dataset/accepted/URS00005B985B.svg
- __MACOSX/R2DT Supplemetary Dataset/accepted/._URS00005B985B.svg
- R2DT Supplemetary Dataset/accepted/gnl_ECOLI_gltV_tRNA-B-Glu.colored.svg
- __MACOSX/R2DT Supplemetary Dataset/accepted/._gnl_ECOLI_gltV_tRNA-B-Glu.colored.svg
- R2DT Supplemetary Dataset/accepted/URS00005CE711.svg
- __MACOSX/R2DT Supplemetary Dataset/accepted/._URS00005CE711.svg
- R2DT Supplemetary Dataset/accepted/URS0000209048.svg
- __MACOSX/R2DT Supplemetary Dataset/accepted/._URS0000209048.svg
- R2DT Supplemetary Dataset/accepted/URS00004BB247.svg
- __MACOSX/R2DT Supplemetary Dataset/accepted/._URS00004BB247.svg
- R2DT Supplemetary Dataset/accepted/URS000045555D.svg
- __MACOSX/R2DT Supplemetary Dataset/accepted/._URS000045555D.svg
- R2DT Supplemetary Dataset/accepted/URS000075DD61.svg
- __MACOSX/R2DT Supplemetary Dataset/accepted/._URS000075DD61.svg
- R2DT Supplemetary Dataset/accepted/URS0000753A37.svg
- __MACOSX/R2DT Supplemetary Dataset/accepted/._URS0000753A37.svg
- R2DT Supplemetary Dataset/accepted/URS000075D383.svg
- __MACOSX/R2DT Supplemetary Dataset/accepted/._URS000075D383.svg
- R2DT Supplemetary Dataset/accepted/gnl_ECOLI_RNA0_128.colored.svg
- __MACOSX/R2DT Supplemetary Dataset/accepted/._gnl_ECOLI_RNA0_128.colored.svg
- R2DT Supplemetary Dataset/accepted/URS000004A26B.svg
- __MACOSX/R2DT Supplemetary Dataset/accepted/._URS000004A26B.svg
- R2DT Supplemetary Dataset/accepted/gnl_ECOLI_RRSH_RRNA-EC_SSU_3D.colored.svg
- __MACOSX/R2DT Supplemetary Dataset/accepted/._gnl_ECOLI_RRSH_RRNA-EC_SSU_3D.colored.svg
- R2DT Supplemetary Dataset/accepted/URS000071773D.svg
- __MACOSX/R2DT Supplemetary Dataset/accepted/._URS000071773D.svg
- R2DT Supplemetary Dataset/accepted/URS00004BEE5E.svg
- __MACOSX/R2DT Supplemetary Dataset/accepted/._URS00004BEE5E.svg
- R2DT Supplemetary Dataset/accepted/URS0000705A6A.svg
- __MACOSX/R2DT Supplemetary Dataset/accepted/._URS0000705A6A.svg
- R2DT Supplemetary Dataset/accepted/gnl_ECOLI_hisR_tRNA-B-His.colored.svg
- __MACOSX/R2DT Supplemetary Dataset/accepted/._gnl_ECOLI_hisR_tRNA-B-His.colored.svg
- R2DT Supplemetary Dataset/accepted/URS00005CF03F.svg
- __MACOSX/R2DT Supplemetary Dataset/accepted/._URS00005CF03F.svg
- R2DT Supplemetary Dataset/accepted/gnl_ECOLI_T44_RNA.colored.svg
- __MACOSX/R2DT Supplemetary Dataset/accepted/._gnl_ECOLI_T44_RNA.colored.svg
- R2DT Supplemetary Dataset/accepted/URS000072364D.svg
- __MACOSX/R2DT Supplemetary Dataset/accepted/._URS000072364D.svg
- R2DT Supplemetary Dataset/accepted/URS0000702883.svg
- __MACOSX/R2DT Supplemetary Dataset/accepted/._URS0000702883.svg
- R2DT Supplemetary Dataset/accepted/URS0000488BFE.svg
- __MACOSX/R2DT Supplemetary Dataset/accepted/._URS0000488BFE.svg
- R2DT Supplemetary Dataset/accepted/URS00003BC8C2.svg
- __MACOSX/R2DT Supplemetary Dataset/accepted/._URS00003BC8C2.svg
- R2DT Supplemetary Dataset/accepted/URS000075A77B.svg
- __MACOSX/R2DT Supplemetary Dataset/accepted/._URS000075A77B.svg
- R2DT Supplemetary Dataset/accepted/URS00006D48F7.svg
- __MACOSX/R2DT Supplemetary Dataset/accepted/._URS00006D48F7.svg
- R2DT Supplemetary Dataset/accepted/URS0000679D94.svg
- __MACOSX/R2DT Supplemetary Dataset/accepted/._URS0000679D94.svg
- R2DT Supplemetary Dataset/accepted/URS00006AF21F.svg
- __MACOSX/R2DT Supplemetary Dataset/accepted/._URS00006AF21F.svg
- R2DT Supplemetary Dataset/accepted/URS0000716955.svg
- __MACOSX/R2DT Supplemetary Dataset/accepted/._URS0000716955.svg
- R2DT Supplemetary Dataset/accepted/URS0000625435.svg
- __MACOSX/R2DT Supplemetary Dataset/accepted/._URS0000625435.svg
- R2DT Supplemetary Dataset/accepted/URS000071E903.svg
- __MACOSX/R2DT Supplemetary Dataset/accepted/._URS000071E903.svg
- R2DT Supplemetary Dataset/accepted/gnl_ECOLI_lysV_tRNA-B-Lys.colored.svg
- __MACOSX/R2DT Supplemetary Dataset/accepted/._gnl_ECOLI_lysV_tRNA-B-Lys.colored.svg
- R2DT Supplemetary Dataset/accepted/URS000033A30E.svg
- __MACOSX/R2DT Supplemetary Dataset/accepted/._URS000033A30E.svg
- R2DT Supplemetary Dataset/accepted/gnl_ECOLI_leuT_tRNA-B-Leu.colored.svg
- __MACOSX/R2DT Supplemetary Dataset/accepted/._gnl_ECOLI_leuT_tRNA-B-Leu.colored.svg
- R2DT Supplemetary Dataset/accepted/URS000062539F.svg
- __MACOSX/R2DT Supplemetary Dataset/accepted/._URS000062539F.svg
- R2DT Supplemetary Dataset/accepted/URS0000161979.svg
- __MACOSX/R2DT Supplemetary Dataset/accepted/._URS0000161979.svg
- R2DT Supplemetary Dataset/accepted/URS000022EFB6.svg
- __MACOSX/R2DT Supplemetary Dataset/accepted/._URS000022EFB6.svg
- R2DT Supplemetary Dataset/accepted/URS000070227A.svg
- __MACOSX/R2DT Supplemetary Dataset/accepted/._URS000070227A.svg
- R2DT Supplemetary Dataset/accepted/URS0000644222.svg
- __MACOSX/R2DT Supplemetary Dataset/accepted/._URS0000644222.svg
- R2DT Supplemetary Dataset/accepted/gnl_ECOLI_RNA0_241.colored.svg
- __MACOSX/R2DT Supplemetary Dataset/accepted/._gnl_ECOLI_RNA0_241.colored.svg
- R2DT Supplemetary Dataset/accepted/URS00007547BC.svg
- __MACOSX/R2DT Supplemetary Dataset/accepted/._URS00007547BC.svg
- R2DT Supplemetary Dataset/accepted/URS00006E1AD1.svg
- __MACOSX/R2DT Supplemetary Dataset/accepted/._URS00006E1AD1.svg
- R2DT Supplemetary Dataset/accepted/URS000068A4EE.svg
- __MACOSX/R2DT Supplemetary Dataset/accepted/._URS000068A4EE.svg
- R2DT Supplemetary Dataset/accepted/URS00004F749B.svg
- __MACOSX/R2DT Supplemetary Dataset/accepted/._URS00004F749B.svg
- R2DT Supplemetary Dataset/accepted/URS0000ABD811.svg
- __MACOSX/R2DT Supplemetary Dataset/accepted/._URS0000ABD811.svg
- R2DT Supplemetary Dataset/accepted/URS0000759ECB.svg
- __MACOSX/R2DT Supplemetary Dataset/accepted/._URS0000759ECB.svg
- R2DT Supplemetary Dataset/accepted/URS0000647500.svg
- __MACOSX/R2DT Supplemetary Dataset/accepted/._URS0000647500.svg
- R2DT Supplemetary Dataset/accepted/URS000028CE2F.svg
- __MACOSX/R2DT Supplemetary Dataset/accepted/._URS000028CE2F.svg
- R2DT Supplemetary Dataset/accepted/URS00006D4008.svg
- __MACOSX/R2DT Supplemetary Dataset/accepted/._URS00006D4008.svg
- R2DT Supplemetary Dataset/accepted/URS00008E3964.svg
- __MACOSX/R2DT Supplemetary Dataset/accepted/._URS00008E3964.svg
- R2DT Supplemetary Dataset/accepted/URS00005D5557.svg
- __MACOSX/R2DT Supplemetary Dataset/accepted/._URS00005D5557.svg
- R2DT Supplemetary Dataset/accepted/URS0000681553.svg
- __MACOSX/R2DT Supplemetary Dataset/accepted/._URS0000681553.svg
- R2DT Supplemetary Dataset/accepted/URS00005357F7.svg
- __MACOSX/R2DT Supplemetary Dataset/accepted/._URS00005357F7.svg
[truncated: 1,796 more entries]
